# Supplementary material for: Nosological and Theranostic Approach to Vascular Malformation through cfDNA NGS Liquid Biopsy
Source: J Clin Med. 2022 Jun 28;11(13):3740. doi: 10.3390/jcm11133740 (PMC9267326; doi:10.3390/jcm11133740)
Supplement: Supplementary file 1 [file jcm-11-03740-s001.zip]

Archive with 1 entries (1 files):
- jcm-1757789-supplementary.pdf
